# Supplementary material for: Efficacy and safety of vitamin C supplementation in the treatment of community-acquired pneumonia: a systematic review and meta-analysis with trial sequential analysis
Source: Sci Rep. 2024 May 24;14:11846. doi: 10.1038/s41598-024-62571-5 (PMC11116443; doi:10.1038/s41598-024-62571-5)
Supplement: Supplementary file 1 — Supplementary Information 1. [file 41598_2024_62571_MOESM1_ESM.zip]

Archive with 33 entries (32 files):
- Supplementary Fig(Int J Inf Ds)/
- Supplementary Fig(Int J Inf Ds)/Figure S8.pdf
- __MACOSX/Supplementary Fig(Int J Inf Ds)/._Figure S8.pdf
- Supplementary Fig(Int J Inf Ds)/Figure S9.pdf
- __MACOSX/Supplementary Fig(Int J Inf Ds)/._Figure S9.pdf
- Supplementary Fig(Int J Inf Ds)/.DS_Store
- __MACOSX/Supplementary Fig(Int J Inf Ds)/._.DS_Store
- Supplementary Fig(Int J Inf Ds)/Figure S14.pdf
- __MACOSX/Supplementary Fig(Int J Inf Ds)/._Figure S14.pdf
- Supplementary Fig(Int J Inf Ds)/Figure S15.pdf
- __MACOSX/Supplementary Fig(Int J Inf Ds)/._Figure S15.pdf
- Supplementary Fig(Int J Inf Ds)/Figure S11.pdf
- __MACOSX/Supplementary Fig(Int J Inf Ds)/._Figure S11.pdf
- Supplementary Fig(Int J Inf Ds)/Figure S10.pdf
- __MACOSX/Supplementary Fig(Int J Inf Ds)/._Figure S10.pdf
- Supplementary Fig(Int J Inf Ds)/Figure S12.pdf
- __MACOSX/Supplementary Fig(Int J Inf Ds)/._Figure S12.pdf
- Supplementary Fig(Int J Inf Ds)/Figure S13.pdf
- __MACOSX/Supplementary Fig(Int J Inf Ds)/._Figure S13.pdf
- Supplementary Fig(Int J Inf Ds)/Figure S1.pdf
- __MACOSX/Supplementary Fig(Int J Inf Ds)/._Figure S1.pdf
- Supplementary Fig(Int J Inf Ds)/Figure S2.pdf
- __MACOSX/Supplementary Fig(Int J Inf Ds)/._Figure S2.pdf
- Supplementary Fig(Int J Inf Ds)/Figure S3.pdf
- __MACOSX/Supplementary Fig(Int J Inf Ds)/._Figure S3.pdf
- Supplementary Fig(Int J Inf Ds)/Figure S7.pdf
- __MACOSX/Supplementary Fig(Int J Inf Ds)/._Figure S7.pdf
- Supplementary Fig(Int J Inf Ds)/Figure S6.pdf
- __MACOSX/Supplementary Fig(Int J Inf Ds)/._Figure S6.pdf
- Supplementary Fig(Int J Inf Ds)/Figure S4.pdf
- __MACOSX/Supplementary Fig(Int J Inf Ds)/._Figure S4.pdf
- Supplementary Fig(Int J Inf Ds)/Figure S5.pdf
- __MACOSX/Supplementary Fig(Int J Inf Ds)/._Figure S5.pdf
